# Supplementary material for: A Cryptic Subterranean Mammal Species, the Lesser Blind Mole Rat (Nannospalax leucodon syrmiensis)—Retreated but Not Extinct
Source: Animals (Basel). 2024 Feb 29;14(5):774. doi: 10.3390/ani14050774 (PMC10931004; doi:10.3390/ani14050774)
Supplement: Supplementary file 1 [file animals-14-00774-s001.zip]

Archive with 1 entries (1 files):
- animals-2895218-supplementary.pdf
